# Supplementary material for: A Targeted Radiotheranostic Agent for Glioblastoma: [64Cu]Cu-NOTA-TP-c(RGDfK)
Source: Brain Sci. 2025 Aug 7;15(8):844. doi: 10.3390/brainsci15080844 (PMC12384813; doi:10.3390/brainsci15080844)
Supplement: Supplementary file 1 [file brainsci-15-00844-s001.zip]

Archive with 1 entries (1 files):
- brainsci-3760540-supplementary.pdf
